# Supplementary material for: A new cure model that corrects for increased risk of non-cancer death: analysis of reliability and robustness, and application to real-life data
Source: BMC Med Res Methodol. 2023 Mar 25;23:70. doi: 10.1186/s12874-023-01876-x (PMC10040108; doi:10.1186/s12874-023-01876-x)
Supplement: Supplementary file 1 — Additional file 1: Supplemetary file Fig. 1. Probability density according to different θ parameters representing different distribution of the uncured function.Two figures representing Lung and Breast scenario. Supplemetary file Table 1. Performance indicators using grouped data of Model(1) in situations when there was very small or no cure at all and a persisting long-term cancer mortality (g=1). The Model(1) was used with a logistic age effect on cured (as proposed all along the manuscript), a linear age effect on cured and without cure. 1,000 estimates each composed by 10,000 cases and 15 years of follow-up. Supplementary file Table 2. Robustness analysis using Maximum likelihood on individual data. a) The times to cancer death of uncured patients do not follow a Weibull distribution; b) The extra non-cancer death risk is dependent of age at diagnosis; c) The extra non-cancer death risk randomly varies among the patients. Supplementary file Table 3. Performance indicators for a and p using individual data according to sample size and length of follow-up. 1,000 estimates each composed by different sample size and follow-up length in years. [file 12874_2023_1876_MOESM1_ESM.xlsx]

## Sheet: Suppl_Mat_Figure 1
Figure 1. Probability density according to different theta parameters representing different distribution of the uncured function.
			LUNG							BREAST

## Sheet: Suppl_Mat_Tab1
Table 1. Performance indicators using grouped data of Model(1) in situations when there was very small or no cure at all and a persisting long-term cancer mortality (g=1). The Model(1) was used with a logistic age effect on cured (as proposed all along the manuscript), a linear age effect on cured, and without cure. 1,000 estimates each composed by 10,000 cases and 15 years of follow-up.
Model description	True p	Absolute Bias*						Stand. deviation						Coverage
		a	p	l	g	b	d	a	p	l	g	b	d	a	p	l	g	b	d
Model(1) with logistic age effect on cured	0.1	0.0884042	0.0112232	0.00153497	0.00292626	0.0706741	-0.0213817	0.243696	0.0479879	0.005164	0.022356	2.75804	0.0806746	0.898798	0.918838	0.943888	0.946894	0.845691	0.905812
	0.05	0.105946	0.0139797	0.00157131	0.00395194	-1.213	-0.0123309	0.263887	0.0446053	0.00481977	0.0210416	7.07283	0.0674064	0.912779	0.8357	0.944219	0.934077	0.864097	0.920892
	0.01	0.169109	0.0251453	0.00225203	0.00736258	-1.0419	-0.00613699	0.296481	0.0368227	0.00445534	0.0188991	12.2389	0.0612575	0.894462	0.738767	0.945664	0.941484	0.830721	0.9279
	0.005	0.183048	0.0270219	0.00235935	0.00794375	-0.741084	-0.00442311	0.302325	0.0359037	0.00435002	0.0188135	13.6546	0.060588	0.891807	0.731092	0.946429	0.944328	0.835084	0.929622
	0.001	0.2005	0.0292912	0.00251875	0.00851504	-0.361647	-0.00409925	0.306426	0.0350278	0.00432512	0.0187754	13.4651	0.0607155	0.888889	0.759788	0.939683	0.936508	0.819048	0.932275
	0	0.198011	0.0294556	0.002506	0.00859595	-0.366035	-0.00291412	0.303643	0.0344877	0.00425434	0.0186373	14.0929	0.0600692	0.89339	0.923241	0.9371	0.939232	0.834755	0.928571
Model(1) with linear age effect on cured	0.1	0.0056839	0.000443263	0.000225809	0.000834937	0.00503708	-0.00908357	0.215341	0.0474235	0.0047928	0.0219884	0.0511665	0.0723118	0.948	0.943	0.951	0.957	0.934	0.947
	0.05	0.00342093	0.000956279	0.000220919	0.000879911	0.00482327	-0.00797365	0.233382	0.0445797	0.0043614	0.0210543	0.0481984	0.0679786	0.948	0.942	0.949	0.955	0.939	0.945
	0.01	0.00145288	0.000837267	0.000176621	0.000699637	0.00420207	-0.00633483	0.244187	0.0417746	0.00405058	0.0203208	0.0437342	0.063013	0.945	0.946	0.948	0.956	0.94	0.942
	0.005	0.000615116	0.000616124	0.000163835	0.000609671	0.00394193	-0.00597645	0.247137	0.0418686	0.00404884	0.0203452	0.0432747	0.0624414	0.947	0.95	0.951	0.954	0.945	0.943
	0.001	-0.000250966	0.000444409	0.000144034	0.000575854	0.00404654	-0.0061439	0.247444	0.0414075	0.00400146	0.0202857	0.0431057	0.0623013	0.95	0.948	0.95	0.956	0.94	0.948
	0	6.91055e-05	0.000572307	0.000148116	0.000634668	0.00411499	-0.00616201	0.24726	0.0412573	0.00399733	0.0202563	0.0430422	0.0623474	0.948	0.944	0.946	0.957	0.944	0.945
Model(1) without cure **	0.1	-0.147406		-0.00746459	-0.0367633		-0.0554846	0.148134		0.00280383	0.0151482		0.0371747	0.82		0.267	0.341		0.648
	0.05	-0.0906952		-0.00349963	-0.019419		-0.030134	0.158093		0.00288908	0.0148065		0.0363945	0.907		0.769	0.755		0.857
	0.01	-0.0259447		-0.000631614	-0.00425948		-0.0069433	0.167536		0.00295488	0.0146096		0.0354034	0.934		0.938	0.953		0.951
	0.005	-0.0165175		-0.000296313	-0.00227437		-0.00395444	0.168354		0.00297115	0.0146138		0.0351875	0.937		0.949	0.959		0.954
	0.001	-0.00945064		-3.71704e-05	-0.000590019		-0.00156718	0.168451		0.00297183	0.0145261		0.0349993	0.937		0.949	0.954		0.953
	0	-0.00782694		2.6942e-05	-0.000155806		-0.000973443	0.168875		0.00297592	0.0145417		0.03502	0.934		0.951	0.956		0.953
*True values: a=1.2,  =0.1,  =1, =0. and  =0.
** Model(1) in absence of cured patients so removing the model component related to the cured ( p=b=0).

## Sheet: Suppl_Mat_Tab2
Table 2. Robustness analysis using Maximum Likelihood on individual data
The times to cancer death of uncured patients do not follow a Weibull distribution
Scenario	q	AB						SD						CVR
		a	p60	l	g	b	d	a	p60	l	g	b	d	a	p60	l	g	b	d
BREAST*	0.25	0.025	-0.437	0.0636653	-2.09549	1.783	-0.148	0.075	0.209	0.021	0.029	12.548	0.194	0.95516	0.71001	0.66966	0	0.89686	0.84753
	0.5	-0.014	-0.115	0.0799848	-0.784469	-0.08	0.036	0.079	0.081	0.016	0.035	0.356	0.178	0.93393	0.78779	0.92593	0	0.90891	0.90691
	1	0.005	-0.002	0.0009881	0.00203	-0.001	-0.005	0.086	0.033	0.01	0.039	0.163	0.132	0.933	0.928	0.952	0.947	0.935	0.941
	2	0.055	0.04	-0.226381	0.513774	0.088	-0.077	0.081	0.022	0.007	0.042	0.123	0.114	0.864	0.486	0.665	0.002	0.853	0.872
	4	0.091	0.059	-0.58758	0.859549	0.134	-0.127	0.075	0.017	0.006	0.045	0.102	0.104	0.726	0.104	0.028	0	0.683	0.716
LUNG**	0.25	-1.66232	-0.08883	0.787877	-0.756532	-1.20425	-0.0556815	0.190194	0.00552166	0.0230373	0.00450265	1.32296	0.0306635	0	0	0	0	0.201031	0.57732
	0.5	-0.819978	-0.0258676	0.49756	-0.381909	-0.174977	0.0210839	0.190344	0.00452873	0.0143182	0.00643386	0.0806199	0.02233	0.029	0	0	0	0.457	0.846
	1	0.0049789	8.25e-05	0.0065455	-0.0039797	0.0005812	-0.0005794	0.199004	0.00417604	0.0122128	0.00781892	0.062887	0.0220734	0.962	0.97	0.946	0.944	0.957	0.944
	2	0.577987	0.0125738	-0.5873	0.334608	0.0818696	-0.0318079	0.222595	0.00423379	0.0110018	0.00932405	0.0587374	0.0233546	0.203	0.155	0	0	0.705	0.661
	4	0.961173	0.0199973	-1.22099	0.609975	0.122043	-0.0568647	0.239001	0.00433445	0.0102803	0.0110605	0.0565174	0.024825	0.005	0.001	0	0	0.414	0.281
The extra non-cancer death risk is dependent of age at diagnosis
Scenario	APC	AB						SD						CVR
		a	p60	l	g	b	d	a	p60	l	g	b	d	a	p60	l	g	b	d
BREAST*	-0.02	-0.688994	-0.0734038	-0.0168719	-0.0187508	0.00624711	-0.0138855	0.129513	0.051966	0.0114612	0.0269467	0.0111532	0.0108251	0	0.779	0.644	0.868	0.896	0.787
	-0.01#	-0.336688	-0.0343269	-0.00801367	-0.00799633	0.0035749	-0.00710464	0.135977	0.048185	0.0125571	0.0290663	0.0111795	0.0111726	0.25972	0.96112	0.884914	0.931571	0.916019	0.947123
	-0.005	-0.163364	-0.0169018	-0.00344798	-0.00227531	0.00209841	-0.00348458	0.134098	0.0431831	0.0126061	0.0295904	0.0108685	0.010813	0.792	0.975	0.939	0.95	0.93	0.958
	0.001	0.0353918	-0.000624456	0.00120514	0.00367397	0.00046767	-0.000258011	0.138223	0.0388024	0.0129308	0.0304067	0.0108857	0.0105017	0.938	0.954	0.958	0.957	0.946	0.964
	0.002	0.0681442	0.00183961	0.00195031	0.0045975	0.000161991	0.000268959	0.138322	0.0382746	0.0129158	0.0305525	0.0108859	0.0104379	0.912	0.947	0.955	0.958	0.943	0.96
	0.005	0.165197	0.00878762	0.00415552	0.00740306	-0.000640947	0.00171751	0.140141	0.0371397	0.0131776	0.0308982	0.0109124	0.0104607	0.763	0.912	0.948	0.958	0.942	0.95
	0.01	0.323319	0.0190864	0.00756859	0.0117751	-0.00206103	0.00393234	0.142026	0.0348549	0.0133515	0.0314573	0.0109504	0.0103363	0.363	0.857	0.939	0.956	0.947	0.926
LUNG**	-0.08	-0.986994	0.00469114	0.00817407	0.00091616	-0.000724463	0.000632398	0.158208	0.00793118	0.0213097	0.00744208	0.0335462	0.00382854	0	0.919	0.939	0.963	0.944	0.937
	-0.04	-0.498465	0.00221358	0.00281764	0.000318342	0.000118585	0.000183146	0.189847	0.00814143	0.0215436	0.00738898	0.0343283	0.0037951	0.255	0.934	0.95	0.96	0.949	0.948
	-0.02	-0.255395	0.00110787	0.000692505	0.000138539	0.000447378	-1.89383e-05	0.206965	0.00817154	0.0216202	0.00741299	0.0347421	0.00380527	0.742	0.94	0.953	0.96	0.948	0.949
	0.01	0.109321	-0.000414414	-0.00194419	-8.30993e-05	0.000790706	-0.000272831	0.229083	0.00826213	0.0218305	0.00743705	0.0351182	0.00381505	0.927	0.942	0.95	0.958	0.951	0.948
	0.02	0.229472	-0.000903827	-0.00272389	-0.00014182	0.000851531	-0.000350829	0.23399	0.00825856	0.0218374	0.00743837	0.0353729	0.00381446	0.851	0.945	0.951	0.956	0.948	0.946
	0.04	0.472715	-0.00183214	-0.00415151	-0.000240141	0.000948987	-0.000498276	0.246104	0.00831496	0.0219495	0.00745975	0.0357696	0.00381744	0.519	0.934	0.948	0.959	0.95	0.945
	0.05	0.593317	-0.00227193	-0.00480669	-0.000280106	0.00104926	-0.000568528	0.2535	0.00835406	0.0220002	0.00747226	0.0359234	0.00382084	0.356	0.93	0.947	0.959	0.951	0.946
#= converge only for 63% of the 1000 samples
The extra non-cancer death risk randomly varies among the patients
Scenario	a range	AB						SD						CVR
		a	p	l	g	b	d	a	p	l	g	b	d	a	p60	l	g	b	d
BREAST*	0.832 - 1.664	-0.01722	-0.00252288	0.000959679	0.00161264	0.0134169	-0.0151241	0.0829414	0.0347609	0.00992558	0.0377916	0.154995	0.132274	0.96	0.93	0.96	0.96	0.98	0.95
	0.659 - 1.978	-0.0603641	-0.00994135	0.000798389	0.00156047	0.0131625	-0.014131	0.0791712	0.0342802	0.00939172	0.0366578	0.149561	0.126261	0.92	0.95	0.94	0.97	0.99	0.96
	0.555 - 2.218	-0.0993545	-0.0167455	0.000831859	0.00118827	0.0152846	-0.0160199	0.083582	0.0358831	0.0095518	0.0366212	0.149361	0.121336	0.77	0.96	0.93	0.97	0.98	0.95
LUNG**	1.386 - 2.773	0.00479028	-0.00292534	0.00840919	0.000907757	-0.0145827	-0.00147426	0.180803	0.00442509	0.0122825	0.00851581	0.0636587	0.020661	0.95	0.97	0.94	0.92	0.95	0.96
	1.099 - 3.296	0.00721139	-0.00287777	0.00820081	0.00144489	-0.0139671	-0.00176875	0.180046	0.00435289	0.0125203	0.00843891	0.0629989	0.0205721	0.92	0.95	0.93	0.93	0.94	0.96
	0.924 - 3.697	-0.00496535	-0.0029741	0.00784974	0.00180634	-0.0149615	-0.0019608	0.174241	0.00423307	0.0127193	0.00840421	0.063648	0.0205436	0.85	0.93	0.92	0.93	0.95	0.96
*True values: a=1.2, =0.7, =0.1=1.1=-0.15 and =0.
**True values: a=2,=0.1, =0.9=0.8=-0.75 and =-0.3.
Absolute Bias (AB) = Mean(estimates - true value); Standard Deviation (SD) = standard deviation over the set of 1,000 estimates; Coverage rates = % of true value in asymptotically (CVR) estimated 95% confidence intervals.

## Sheet: Suppl_Mat_Tab3
Table 3. Performance indicators for a and p using individual data according to sample size and length of follow-up. 1,000 estimates each composed by different sample size and follow-up lenght in years.
		α									π
Scenario	N of cases\ Follow-up	Absolute Bias			Stand. Deviation			Coverage			Absolute Bias			Stand. Deviation			Coverage
		5	10	15	5	10	15	5	10	15	5	10	15	5	10	15	5	10	15
BREAST*	20000	0.00160784	-2.804e-05	-0.00235174	0.0818686	0.0470666	0.0333018	0.955716	0.953	0.954	0.0112496	0.00171769	0.000322073	0.0700449	0.0214319	0.0135241	0.9207	0.953	0.948
	10000	0.00110441	0.00148356	-0.000132161	0.112599	0.0677014	0.0471489	0.959551	0.943	0.948	0.0138253	0.00274759	0.000658846	0.100401	0.0312061	0.0197894	0.88764	0.945	0.943
	5000	-0.00689524	-0.00417306	-0.0104922	0.163265	0.0940807	0.0633977	0.95078	0.95	0.955956	0.0207315	0.00676268	-0.00534299	0.14548	0.0461343	0.0218102	0.863145	0.933	0.953954
	2000	-0.00314011	-0.00179439	0.00310821	0.25862	0.145686	0.102337	0.948	0.947	0.962	0.102722	0.0205349	0.00835583	0.269563	0.0972262	0.0473229	0.839	0.92	0.948
	500	0.00165523	-0.0082325	-0.0205825	0.514546	0.30378	0.213598	0.954	0.942	0.951	0.153806	0.0797847	0.0323405	0.345181	0.228693	0.147476	0.77	0.876	0.903
LUNG**	20000	0.0044262	-0.0102339	0.00335195	0.447695	0.189994	0.119121	0.94	0.951	0.934	2.46405e-05	-5.95697e-05	-0.000122506	0.00488401	0.0033262	0.00302271	0.944	0.952	0.942
	10000	0.0240044	-0.0020257	-0.0331038	0.62349	0.262155	0.160003	0.952	0.952	0.968	0.000100361	0.000163538	-0.00169298	0.00685536	0.00469503	0.00250814	0.94	0.946	0.977
	5000	0.0205196	-0.0118941	0.00302476	0.858162	0.373689	0.239128	0.95	0.943	0.939	0.000153007	0.000182271	0.000285504	0.0094002	0.00679421	0.00605366	0.954	0.948	0.946
	2000	-0.0362992	-0.0382812	-0.112841	1.15785	0.612425	0.351052	1	0.935	0.973	1.93186e-05	-0.000223093	-0.0039281	0.0139616	0.0105011	0.00586169	0.965	0.95	0.979
	500	-0.517392	-0.0892025	-0.220572	1.34947	1.25942	0.740014	1	0.955	0.972946	-0.00890508	0.000307222	-0.00790084	0.0137757	0.0204737	0.0113413	0.994	0.959	0.987976
*True values: =0.7, =0.1=1.1=-0.15 and =0.
**True values:=0.1, =0.9=0.8=-0.75 and =-0.3.
